# Supplementary material for: Structural basis for voltage-sensor trapping of the cardiac sodium channel by a deathstalker scorpion toxin
Source: Nat Commun. 2021 Jan 4;12:128. doi: 10.1038/s41467-020-20078-3 (PMC7782738; doi:10.1038/s41467-020-20078-3)
Supplement: Supplementary file 3 — Source Data [file 41467_2020_20078_MOESM3_ESM.xlsx]

## Sheet: F1a
Fig1a: Affinity of Nav1.5 to LqhIII scorpion toxin
Measuring of I6ms/Ipeak after 15-20 minutes
Concentrations LqhIII (nM)	May2520_Nav1.5_15067_WT_c1	May2520_Nav1.5_15067_WT_c2	May2620_Nav1.5_15067_WT_c1	May2620_Nav1.5_15067_WT_c2	May2620_Nav1.5_15067_WT_c3	May2620_Nav1.5_15067_WT_c4	May2620_Nav1.5_15067_WT_c5	May1520_Nav1.5_15067_WT_c7	May1520_Nav1.5_15067_WT_c8	May1520_Nav1.5_15067_WT_c9	May1520_Nav1.5_15067_WT_c10	May1520_Nav1.5_15067_WT_c11	May1520_Nav1.5_15067_WT_c1	May1520_Nav1.5_15067_WT_c2	May1520_Nav1.5_15067_WT_c3	May1520_Nav1.5_15067_WT_c4	May1520_Nav1.5_15067_WT_c5	May1520_Nav1.5_15067_WT_c6	May1520_Nav1.5_15067_WT_c10	May1520_Nav1.5_15067_WT_c11	May1520_Nav1.5_15067_WT_c12	May1520_Nav1.5_15067_WT_c13	May1520_Nav1.5_15067_WT_c14
0.1	0.01	0.02	0	0	0			0	0	0			0	0	0	0	0	0	0	0	0	0	0
1			0.2	0.2	0.23	0.21	0.22
10								0.4275	0.3	0.211	0.4	0.41
100													0.6	0.74	0.62	0.42	0.7	0.322
1000																			0.68	0.73	0.75	0.72	0.7

## Sheet: Fig1b
Fig1b: Association of LqhIII scorpion toxin
Association contant at 100 nM concentration
Measuring of I6ms/Ipeak
Time (min)	May1520_Nav1.5_15067_WT_c1	May1520_Nav1.5_15067_WT_c2	May1520_Nav1.5_15067_WT_c3	May1520_Nav1.5_15067_WT_c4	May1520_Nav1.5_15067_WT_c5	May1520_Nav1.5_15067_WT_c6
0	0	0	0	0	0	0
2	0.2	0.21	0.24	0.1	0.2	0.08
5	0.34	0.35	0.35	0.219	0.32	0.14
10	0.398	0.54	0.4	0.3	0.41	0.32
15	0.48	0.74	0.43	0.42	0.53	0.49
20	0.6	0.61	0.62	0.59	0.58	0.62

## Sheet: Fig1c
Fig1c: Recovery of fast inactivation @+100 mV @100nMLqhIII
Measuring of I6ms/Ipeak after variable depolarizing pulses to +100 mV
Pulse duration (ms)	June1620_Nav1.5_15067_WT_c2	June1620_Nav1.5_15067_WT_c3	June2420_Nav1.5_15067_WT_c2	June2420_Nav1.5_15067_WT_c3	June2420_Nav1.5_15067_WT_c5
50	0.865	0.6	0.79	0.76	0.6
150	0.65	0.53	0.77	0.75	0.543
250	0.44	0.39	0.7	0.69	0.5
350	0.396	0.47	0.65	0.67	0.48
450	0.3	0.46	0.55	0.64	0.43
550	0.274	0.5	0.425	0.6	0.37
650	0.13	0.13	0.13	0.5	0.28
750	0.025	0.18	0.19	0.4	0.26
850	0.06	0.07	0.07	0.3	0.21
950	0.03	0.01	0.01	0.2	0.18
1050	0.01	0.01	0	0	0.01
1150	0	0.01	0	0	0
1250	0	0	0	0	0
1350	0	0	0	0	0
1450	0	0	0	0	0
1550	0	0	0	0	0
